# Supplementary material for: Endoribonuclease DNE1 Promotes Ethylene Response by Modulating EBF1/2 mRNA Processing in Arabidopsis
Source: Int J Mol Sci. 2024 Feb 10;25(4):2138. doi: 10.3390/ijms25042138 (PMC10888710; doi:10.3390/ijms25042138)
Supplement: Supplementary file 1 [file ijms-25-02138-s001.zip]

Archive with 1 entries (1 files):
- ijms-2836030-supplementary.xlsx
