# Supplementary material for: Endoribonuclease DNE1 Promotes Ethylene Response by Modulating EBF1/2 mRNA Processing in Arabidopsis
Source: Int J Mol Sci. 2024 Feb 10;25(4):2138. doi: 10.3390/ijms25042138 (PMC10888710; doi:10.3390/ijms25042138)
Supplement: Supplementary file 1 [file ijms-25-02138-s001.zip › ijms-2836030-supplementary.xlsx]

## Sheet: Sheet1
Supplemental Table S1. Oligonucleotides Used in This Study, Related to Experimental Procedures.
Name	Sequence (5’-->3’)	Purpose
5' adaptor (RNA)	CGACUGGAGCACGGAACAGAUGACAUGGACUGAAGGAGUAGAAA	5' RLM RACE
5' RACE F	CGA CTG GAG CAC GGA ACA GAT GAC ATG GAC TGA AGG AG	5' RLM RACE
EBF1 3'UTR R	GTA CAG TGT TCA TAC AGA TTG TAA TAC AGT GCC TG	5' RLM RACE
EBF2 3'UTR R	CAC AAC AAA ATG ATC CAA TTA TGT AAG GAT CAA GTT C	5' RLM RACE
Kana qPCR F	caagatggattgcacgcaggttc	qPCR
Kana qPCR R	cgcattgcatcagccatgatgg	qPCR
mRFP qPCR F	CGAGGACGTCATCAAGGAGTTCA	qPCR
mRFP qPCR R	GGAGTCCTGGGTCACGGTC	qPCR
EBF1f	tcagatctttagttttgccggtga	qPCR
EBF1r	tgctacttacaagcgtaagcca	qPCR
EBF2f	caggttctttccattggcggctg	qPCR
EBF2r	ctgctgctgattctgccacaacg	qPCR
UBQ5f	ggtgctaagaagaggaagaa	qPCR
UBQ5r	ctccttctttctggtaaacgt	qPCR
EBF1 3'UTR qPCR F	GCTTGAGAATATATTTACCGGGTAGACG	qPCR
EBF1 3'UTR qPCR R	ACGAAATGAGAATTTTATTCAATACTCATTAAACCATC	qPCR
EBF2 3'UTR qPCR F	AGTTGTTGTCTCTCTATGTTCAGTAAAGTT	qPCR
EBF2 3'UTR qPCR R	ATCCAATTATGTAAGGATCAAGTTCTATTACAAAG	qPCR
mRFP-PQG110-F1	acgggggactctagaGGATCCATGGCCTCCTCCGAGGAC	tethering assay vector construction
mRFP-PQG110-R1	atggccattcTTACTTGTACAGGCCGGCGC	tethering assay vector construction
6XMS2 BS-PQG110-F1	GTACAAGTAAgaatggccatgggacgtcg	tethering assay vector construction
6XMS2 BS-PQG110-R1	GAATTGTTGAaaggtgcacggcccac	tethering assay vector construction
1U-PQG110-F1	gtgcaccttTCAACAATTCCACTGTCGACCTCT	tethering assay vector construction
1U-PQG110-R1	TCTGTCGACTGTGGTAccTTTGTAATATACAACGAAATGAGAATTTTAT	tethering assay vector construction
6XMS2 BS-PQG110-R2	AGTGGGAATaaggtgcacggcccac	tethering assay vector construction
2U-PQG110-F1	tgcaccttATTCCCACTTTTTCTACAAAACCTTAGTATCATCA	tethering assay vector construction
2U-PQG110-R1	TCTGTCGACTGTGGTAccCACAACAAAATGATCCAATTATGTAAGGA	tethering assay vector construction
6XMS2BS-PQG110-R3	TCTGTCGACTGTGGTAccaaggtgcacggcccac	tethering assay vector construction
MS2CP-PQG110-F	acgggggactctagaGGATCCATGgccgttaaaatggcttctaact	tethering assay vector construction
MS2CP-DNE1-PQG110-R	TGTATCATggtggcgaccggtgg	tethering assay vector construction
DNE1-PQG110-MS2CP-F	tcgccaccATGATACAAAACGCTATGTCAAGTTATTATAATCCATCAG	tethering assay vector construction
DNE1-PQG110-C-F	acgggggactctagaGGATCCATGATACAAAACGCTATGTCAAGTTATTATAATC	tethering assay vector construction
DNE1-PQG110-C-R	ccttgctcacGGTAccAACCGGGCTGATGAGTTTCC	tethering assay vector construction
PQG110-MS2CP-R2	ccttgctcacGGTAccggtggcgaccggtgg	tethering assay vector construction
pGQ110-YFP-R	attcGAGCTCTGTCGACtttgtcgtcgtcgtccttgtagtccttgtacagctcgtccat	tethering assay vector construction
ein5-1 f	GGAGAGCCCTTTAAACCTTTTGACCAG	genotyping
ein5-1 acc 2r	CACAGTCTCAGCATGATAAC	genotyping
dne1-2 LP	GGAGAATTGTCCCGTTCCTAG	genotyping
dne1-2 RP	TCCTCCATTGGTAGTTACCCC	genotyping
